# Supplementary material for: Efficacy of Fecal Microbiota Transplant on Behavioral and Gastrointestinal Symptoms in Pediatric Autism: A Systematic Review
Source: Microorganisms. 2023 Mar 22;11(3):806. doi: 10.3390/microorganisms11030806 (PMC10056604; doi:10.3390/microorganisms11030806)
Supplement: Supplementary file 1 [file microorganisms-11-00806-s001.zip]

Archive with 1 entries (1 files):
- microorganisms-2294574-supplementary.pdf
